# Supplementary material for: Mechanical properties and energy damage evolution mechanism of fiber-reinforced cemented sulfur tailings backfill under uniaxial compression
Source: PLoS One. 2024 Jan 10;19(1):e0290699. doi: 10.1371/journal.pone.0290699 (PMC10781025; doi:10.1371/journal.pone.0290699)
Supplement: S1 Data — (ZIP) [file pone.0290699.s001.zip]

Archive with 14 entries (13 files):
- Supporting Information/
- Supporting Information/S10_Dataset.opj
- Supporting Information/S11_Dataset.opj
- Supporting Information/S12a and S13a_Dataset.opj
- Supporting Information/S12b and S13b_Dataset.opj
- Supporting Information/S12c and S13c_Dataset.opj
- Supporting Information/S12d and S13d_Dataset.opj
- Supporting Information/S1a_Dataset.opj
- Supporting Information/S1b_Dataset.opj
- Supporting Information/S7a_Dataset.opj
- Supporting Information/S7b and S7d_Dataset.opj
- Supporting Information/S7c_Dataset.opj
- Supporting Information/S8_Dataset..opj
- Supporting Information/S9_Dataset.opj
